# Supplementary material for: Nocardia cyriacigeorgica Elicits Gut Disturbances in a Leaky Gut Model of Colitis, but Not the Harmful Cascade Leading to Gut-First Parkinson’s Disease
Source: Int J Mol Sci. 2024 Mar 18;25(6):3423. doi: 10.3390/ijms25063423 (PMC10970553; doi:10.3390/ijms25063423)
Supplement: Supplementary file 1 [file ijms-25-03423-s001.zip]

Archive with 1 entries (1 files):
- ijms-2864966-supplementary.pdf
